# Supplementary material for: Hexagonal Close-Packed Au@Ag Superlattices for Versatile and Cost-Effective SERS Platforms
Source: Nanomaterials (Basel). 2026 Mar 23;16(6):385. doi: 10.3390/nano16060385 (PMC13029661; doi:10.3390/nano16060385)
Supplement: Supplementary file 1 [file nanomaterials-16-00385-s001.zip]

Archive with 1 entries (1 files):
- nanomaterials-4183670-supplementary.pdf
